# Supplementary material for: Association rule mining and network analysis of the evolving comorbidity patterns in HIV inpatients in Baise, China
Source: Front Public Health. 2026 Mar 6;14:1717479. doi: 10.3389/fpubh.2026.1717479 (PMC13002846; doi:10.3389/fpubh.2026.1717479)
Supplement: Supplementary file 3 [file Table_3.xlsx]

## Sheet: Sheet1
Weight value	Node 1	Node 2		Weight value	Node 1	Node 2
1413	B37	E87		1413	B37	E87
1342	E87	E46		1342	E87	E46
1318	B37	B20		1318	B37	B20
1247	B37	E46		1247	B37	E46
1187	E87	D64		1187	E87	D64
1185	E87	B20		1185	E87	B20
1149	E46	D64		1149	E46	D64
1130	B37	D64		1130	B37	D64
1033	E46	B20		1033	E46	B20
949	B20	D64		949	B20	D64
907	B37	B99		907	B37	B99
885	B20	B99		885	B20	B99
800	E87	B99		800	E87	B99
738	E46	B99
646	D64	B99
591	E87	J18
578	E87	B49
550	E46	B49
546	B37	J18
539	B37	B49
522	B20	B49
513	D64	B49
469	B37	B59
455	E46	J18
441	E46	B59
432	E87	B59
422	D64	J18
410	E87	N19
385	B37	N19
372	E87	B48
365	B37	B48
358	E46	N19
358	E87	K72
356	D64	B59
354	B20	N19
349	B20	B59
343	E46	B48
335	D64	N19
313	E46	K72
312	D64	B48
308	B37	K72
307	B20	J18
305	B99	B49
286	B20	K72
275	B37	K29
271	B20	B34
263	D64	K72
250	B37	B34
241	B99	B59
239	B20	B48
239	E87	B34
235	B37	J84
232	E87	D70
231	E87	K29
230	E87	A15
230	E46	J84
230	E87	B25
229	D64	D70
228	E46	D70
228	E87	D69
223	D64	D69
223	B99	N19
222	E87	K73
222	B99	K72
214	E46	K29
214	B37	D69
214	E46	B34
213	E87	J84
213	E46	B25
212	E46	D69
210	B37	K76
210	B37	B25
209	E87	K76
209	B37	D70
204	B37	K73
201	D64	K29
201	D64	B34
198	D64	J84
196	B49	B59
195	E46	J90
191	E46	A15
190	B20	B25
189	B49	N19
188	B20	K29
188	D64	B25
186	E87	E79
186	E87	J90
185	B20	E79
183	E46	K73
183	B20	D70
180	E46	K76
179	J18	B59
176	J18	B49
176	B20	D69
176	E87	J15
175	E46	E79
173	E46	J15
173	B37	E79
173	J18	B48
172	B37	J90
172	B99	B48
171	B20	K73
170	D64	A15
169	D64	K76
168	D64	E79
167	E87	E78
166	B37	J15
166	B99	B34
161	B20	K76
161	D64	J90
161	J18	N19
160	B37	E78
159	B49	B48
159	B99	J18
158	B37	N20
158	B20	J15
157	B20	J90
156	E87	N20
154	B20	J84
154	D64	K73
153	E87	N28
152	E87	A41
150	B37	A15
146	B20	E78
145	B37	I63
142	B37	N28
142	D64	J15
138	E87	E83
138	E46	A41
137	B37	J43
137	E87	J43
137	B49	K72
136	B20	I15
136	B99	K29
135	E46	N20
135	E87	J96
135	B99	B25
134	B99	D69
133	J18	A15
131	N19	K72
131	E87	I15
130	B59	N19
130	E87	K80
130	E46	J96
129	E87	I63
129	B49	D69
129	D64	N20
127	B37	A41
126	B99	J90
125	E46	E83
125	B49	J84
123	B49	K29
123	E46	K80
123	D64	K80
123	B20	N20
123	B37	I15
122	B37	K80
121	B49	D70
121	E87	I51
121	E87	K59
120	B37	I25
119	B37	E83
119	E46	E78
118	E46	N28
117	B20	J43
117	E87	D55
117	B37	J96
117	B49	B34
117	B49	B25
117	J18	K72
116	E87	I25
116	B99	D70
115	B59	B48
114	B20	I63
114	D64	A41
114	E46	I31
114	B99	E79
113	B20	N28
112	D64	E83
112	E87	J32
111	E46	J43
110	E87	I31
109	E87	I50
109	E87	D65
108	B20	K80
108	E87	R57
108	E46	R57
108	B20	I25
106	D64	N28
104	D64	E78
104	N19	B48
104	B37	I31
102	B20	A41
102	B37	J32
102	B99	K76
101	E46	I51
100	B37	I50
99	B59	J96
99	B20	I51
99	E46	K59
99	B99	J15
98	E87	G31
98	E46	I63
98	B37	D55
98	D64	J96
98	B59	B25
97	E46	I25
97	B37	K59
96	B59	K72
96	E46	I15
96	D64	I25
95	B37	G31
95	D64	J43
95	E46	J32
95	D64	D55
95	B99	K73
95	E46	D65
94	B20	E83
94	B20	J96
94	B37	I51
94	B20	D65
94	B20	K59
94	J18	K76
93	E87	R59
92	D64	I31
92	D64	I15
92	N19	E79
92	E87	R16
92	E87	R93
91	E46	R59
91	B20	I50
91	N19	D69
91	B20	I31
91	B99	E78
91	B99	I25
91	B37	D65
90	B20	J32
90	B59	J84
90	E46	I50
90	B99	I15
89	B37	R57
89	B99	J43
89	E46	D55
89	B99	N20
88	D64	I63
88	B37	K71
88	B48	K72
88	B37	R93
87	E87	E11
87	B20	R93
86	E87	R18
86	D64	D65
85	B37	R59
85	B20	R59
85	D64	J32
84	B20	A15
84	D64	I51
84	B37	G93
84	J18	K29
84	J18	J90
83	D64	R57
83	N19	B34
83	D64	K59
82	E46	R18
82	E87	G93
81	E87	K71
81	B37	I49
81	B48	D69
80	E87	I49
80	B37	I27
80	B99	D65
79	B37	A53
79	B99	N28
79	B99	I50
78	B37	E11
77	E87	A53
77	B37	N40
77	E87	I27
77	B99	A41
77	E46	I27
77	J18	B34
77	J18	B25
76	B20	R57
76	D64	I50
76	D64	R18
76	E46	R16
76	B99	I31
76	B34	B25
75	B59	K76
75	D64	K92
75	B48	J84
75	B49	K73
75	E87	N40
75	B99	I63
75	B20	I27
75	E46	R93
74	E46	G31
74	E46	K71
74	B20	I49
74	B48	D70
74	B49	J90
73	D64	N40
72	D64	G31
72	E87	K92
72	B20	E11
72	B49	J96
72	D64	R59
72	J18	J96
72	J18	D70
72	D64	R93
72	B37	R16
72	E87	D61
71	E46	K92
71	E46	E11
71	J18	I63
71	J18	N28
71	J18	E78
70	B99	K80
70	E87	B45
70	E87	B27
70	J18	D69
70	K72	D69
69	E87	A18
69	E87	K65
69	B59	K29
69	E46	I49
69	B20	R16
68	B49	K76
68	B59	J15
68	B99	J84
68	B37	B27
67	E46	A18
67	N19	J90
67	E87	I07
67	E46	G93
67	D64	R16
67	B99	R93
66	B49	E83
66	J18	J43
66	B59	J90
66	B37	D61
66	B37	R18
65	E46	A53
65	I63	G31
65	B49	A41
65	N19	I15
65	B20	G93
65	D70	D69
65	D64	I49
65	B20	R18
65	D64	I27
65	E46	D61
65	N19	K76
65	B99	I27
65	J18	E79
64	B20	K71
64	B59	D70
64	B20	B27
63	E46	N40
63	J18	K73
63	E87	A17
63	J18	I51
63	B99	E83
63	B59	B34
62	B20	N40
62	D64	G93
62	J18	J32
61	B20	G31
61	B20	I07
61	B99	J96
61	B99	I51
61	N19	B25
61	B99	J32
60	B37	K92
60	E87	I47
60	J18	N20
59	B49	J15
59	B49	E79
59	K29	J84
59	N19	N28
59	B20	D55
59	B99	I49
59	E46	B27
59	J18	G31
58	I25	I50
58	E87	R91
58	N19	I50
57	D64	A53
57	B37	A18
57	D64	A18
57	N19	K29
57	B48	A15
57	A15	E79
57	D64	E11
57	N20	N28
57	D64	K71
57	N19	I25
57	E87	N39
57	K72	I51
57	N19	D70
57	B99	R16
57	B49	K59
57	B99	R18
57	B99	K59
57	E87	U07
56	B20	A18
56	B49	N20
56	B37	M51
56	J18	K80
56	B48	K29
56	B59	D69
56	J90	I31
56	B49	E78
56	B99	B27
56	B20	U07
55	K76	N28
55	B37	J47
55	B37	I07
55	E46	I07
55	B37	J44
54	B20	K92
54	B37	K65
54	B37	R91
54	B37	B45
54	D64	B27
54	E46	I47
54	B49	I51
54	E87	M81
54	B20	D61
54	B37	U07
53	B37	A17
53	J84	D69
53	J84	E83
53	B48	K73
53	K73	D69
53	D64	B45
53	J18	R57
53	B48	B25
53	K72	K29
53	K72	B25
53	J18	I50
52	B49	K80
52	N19	A41
52	E87	L27
52	E46	R91
52	B20	R91
52	B34	K73
52	B20	A53
52	D64	I47
52	B99	G93
52	B99	R57
52	E87	D18
52	J18	D55
51	B49	R57
51	N19	J84
51	K72	D70
51	E87	J44
51	E87	I10
50	B49	N28
50	B37	D18
50	E87	Z22
50	E46	Z22
50	B20	J44
50	B34	D69
50	B20	Z22
50	E46	N39
50	E46	M51
50	N19	K73
50	B20	M51
50	E87	M51
50	N28	N40
49	J18	A41
49	I15	I25
49	K29	K76
49	N19	N20
49	E87	R09
49	B20	D18
49	E46	B45
49	B37	Z22
48	E87	J47
48	B59	N20
48	A41	R57
48	D64	Z22
48	K72	J84
48	D64	I07
48	B20	I47
48	E46	D18
48	B99	K71
48	N19	D65
47	B37	L27
47	B20	B45
47	B37	N39
47	B48	K76
47	E46	K65
47	B37	I47
47	B99	E11
47	N19	I31
47	B37	M81
47	E46	U07
46	K29	D70
46	B20	R09
46	B49	J43
46	B37	B02
46	D64	R91
46	I63	I15
46	B34	E78
46	J18	I25
46	B99	G31
46	K72	D65
45	B37	K21
45	E46	R09
45	E46	J44
45	B59	A41
45	B48	A41
45	B49	R59
45	B59	K73
45	D64	K65
45	J18	E11
45	B99	D55
45	B20	M81
45	N19	I51
45	B20	A17
45	K72	E78
45	B49	R16
45	J18	D61
44	E87	A49
44	K72	B34
44	K72	E79
44	D64	N39
44	B99	I07
44	D64	U07
43	B37	L23
43	B59	E83
43	B37	R09
43	J84	D70
43	N19	J15
43	B59	R57
43	I15	E11
43	E87	N18
43	E87	K74
43	B99	N40
43	I63	J32
43	J18	K59
43	B99	J44
43	B49	D65
42	A15	D70
42	E46	A17
42	D69	J90
42	A41	J96
42	N19	I63
42	D64	N18
42	K72	J90
42	B49	R93
42	D70	B25
42	B34	D70
42	B99	R59
42	J18	D65
41	E87	K56
41	J84	J90
41	A15	K73
41	B20	B02
41	B59	A15
41	B59	I50
41	B49	R18
41	N19	J96
41	D64	M51
41	N19	I27
41	B37	B58
40	D64	J47
40	J84	K73
40	E87	L23
40	B48	J90
40	E87	B02
40	E87	E04
40	N19	A15
40	N19	G31
40	I27	I07
40	J90	I25
40	K72	K76
40	J18	N40
40	B49	D61
39	E87	M47
39	B37	K56
39	E46	L23
39	E87	K82
39	D69	A41
39	J84	K76
39	E87	N13
39	N19	E78
39	N19	R93
39	B59	E79
39	J90	I50
38	E46	K56
38	B49	K71
38	E87	K21
38	K73	D70
38	B59	J43
38	B20	N39
38	J96	R57
38	K29	N20
38	K72	J15
38	E46	N18
38	N28	J43
38	K29	B25
38	D64	D61
38	N20	N40
38	E87	I70
38	B37	N13
38	E46	M81
38	B20	R00
37	E46	J47
37	B37	K82
37	E87	E03
37	B20	K21
37	J18	I15
37	B49	K92
37	B59	N28
37	K72	A15
37	B20	B58
37	J18	K92
37	B49	I15
37	N19	K59
37	B37	I10
37	J18	I10
37	B99	M81
37	B99	U07
36	B20	L23
36	K29	D69
36	D69	E79
36	B48	J15
36	B59	I15
36	N19	R57
36	K72	A41
36	B48	B34
36	K76	N40
36	B59	I25
36	B48	R57
36	B20	L27
36	D64	A17
36	D70	E79
36	N19	I07
36	B34	J90
36	J90	I27
36	N19	I49
36	E87	G06
36	J18	A53
36	B34	B27
36	J18	I27
36	B99	A53
35	K76	N20
35	B48	E79
35	A15	A18
35	B37	E04
35	E46	B02
35	N19	K80
35	B49	I31
35	K29	K73
35	D69	I51
35	K72	J96
35	J18	R93
35	K76	J90
35	K29	J43
35	B37	M47
35	I07	I05
35	J32	G31
35	B34	E79
35	B20	I10
35	D64	I10
35	B34	J15
35	J18	I31
34	K76	D69
34	K76	J15
34	J84	A41
34	E87	R17
34	E87	M10
34	J18	J84
34	E46	K21
34	B49	D55
34	E87	D56
34	J96	I50
34	B48	I51
34	E87	L08
34	B20	L08
34	K29	B34
34	N19	N40
34	B20	M10
34	B25	J15
34	E46	G06
34	N19	R18
34	B49	U07
33	B49	A15
33	B49	J32
33	K76	K80
33	K73	K80
33	I15	I50
33	D64	E03
33	B59	K80
33	D70	J15
33	E46	L27
33	D64	N13
33	E46	I70
33	E78	I15
33	E46	K74
33	K29	N28
33	K76	E78
33	I50	I27
33	B37	L08
33	B99	K92
33	N28	I15
33	N28	I25
33	K76	J43
33	B37	G06
33	N19	D61
33	B59	E78
33	E46	I10
33	K73	J15
33	J18	R59
33	J18	A17
33	B37	R00
33	D69	D65
32	E46	K82
32	J90	N28
32	D69	R57
32	E46	E04
32	D64	D18
32	E46	E03
32	J90	N20
32	B20	J47
32	D64	L27
32	J84	I50
32	E87	G40
32	K72	N20
32	D64	B58
32	D69	J96
32	B59	I31
32	D69	B25
32	B99	N39
32	B37	G40
32	B37	I70
32	B99	I47
32	N19	R59
32	E87	I35
32	J18	B45
31	D64	L23
31	B20	E04
31	A15	N20
31	J90	A41
31	N20	K80
31	B37	R17
31	D64	R09
31	E46	N13
31	D64	K21
31	B49	I50
31	D64	K74
31	I25	I27
31	D64	L08
31	J18	R91
31	E87	R00
31	N19	J43
31	K76	B25
31	B37	I40
31	B49	I63
31	J18	R16
31	K73	E78
31	B37	T92
31	J90	I15
31	B34	K59
30	B20	M47
30	N19	E83
30	E46	M10
30	E46	R17
30	E87	B18
30	J84	B34
30	N20	N13
30	B59	I51
30	K72	J43
30	B59	J32
30	E87	B58
30	K76	I63
30	B37	K74
30	E46	L08
30	K29	K59
30	K72	K73
30	E46	I35
30	B34	I15
30	I25	I49
30	D64	M10
30	K73	B25
30	B49	I25
30	J90	J96
30	I50	I31
30	I31	I27
30	B34	K76
30	E87	K52
30	I25	E11
30	J18	G93
30	B59	K59
29	D64	K56
29	B20	K82
29	B48	K92
29	J84	N28
29	E79	E78
29	A15	A17
29	B48	K80
29	N19	E11
29	E87	I40
29	B59	R59
29	B20	K65
29	B48	E83
29	B48	D55
29	J84	J96
29	N19	K92
29	B20	K74
29	K72	N28
29	B37	N18
29	B99	D18
29	J90	J43
29	B99	K65
29	B99	D61
29	B20	I35
29	J84	B25
29	E87	I05
29	B59	G31
29	D64	I70
29	K76	K73
29	J18	I49
29	E87	T92
28	N28	I63
28	B20	K56
28	J18	E83
28	J18	K71
28	N28	K80
28	B48	K71
28	B48	J96
28	B49	B27
28	K72	R57
28	E79	J15
28	E87	K25
28	B99	M51
28	B37	I05
28	B37	I35
28	B59	I27
28	K72	R93
28	K72	R18
28	B59	D65
28	B25	K59
28	B20	G06
28	D64	G06
28	D64	G40
28	B49	I47
28	B34	I51
28	J18	R18
28	B34	I25
28	B25	E78
28	B25	B27
28	E79	I25
28	B37	D56
28	B37	L30
28	K72	I31
28	E78	E11
28	B99	R09
27	K29	E83
27	D69	J15
27	D69	K80
27	J84	R57
27	K73	J90
27	J84	K80
27	N28	G31
27	J84	K71
27	B20	R17
27	B99	K21
27	E87	B35
27	B34	K80
27	E78	I63
27	E79	N20
27	B99	R91
27	B37	K25
27	B59	D55
27	B37	I69
27	B99	A15
27	K72	K80
27	B48	D61
27	B25	A41
27	E46	A49
27	B20	I70
27	B20	I05
27	B34	N20
27	B20	L30
27	B49	A18
27	B34	J32
27	D64	M81
27	J18	J44
27	K73	E79
26	J84	J43
26	D64	K82
26	A15	K80
26	D64	E04
26	D64	B02
26	A15	J90
26	J43	K80
26	E46	I40
26	D69	J43
26	D70	K80
26	K72	I50
26	B48	I31
26	B37	K52
26	I15	K80
26	K29	K25
26	E87	I69
26	B48	R16
26	B49	G93
26	B49	I49
26	B49	I27
26	E87	I42
26	K72	E83
26	K72	K59
26	B34	J43
26	N20	I15
26	A15	K76
26	N19	R16
26	E46	G40
26	B20	G40
26	E46	L30
26	B99	R17
26	D64	B23
26	B37	B23
26	E87	B23
26	K72	R16
26	B99	L23
26	E87	G01
26	D69	E78
25	B49	A53
25	J84	I63
25	D69	N28
25	E78	N28
25	A15	J43
25	B20	E03
25	B99	E04
25	B37	M10
25	K29	J15
25	E79	I15
25	D64	J44
25	J84	I15
25	I63	G93
25	K29	I25
25	E78	N20
25	B20	N18
25	J18	M51
25	E87	R68
25	E46	D56
25	J43	I25
25	K72	I27
25	B37	A49
25	K29	E78
25	B34	D55
25	K76	I25
25	B20	N13
25	B99	N13
25	D64	L30
25	D64	I35
25	E46	B23
25	B34	R93
25	B48	J32
25	E87	L30
25	J18	K65
24	I63	J43
24	B48	E78
24	K73	E11
24	E46	K64
24	B59	E11
24	J90	J15
24	I15	I69
24	J84	N20
24	E46	B35
24	A41	I50
24	K73	R59
24	B20	B96
24	B48	N20
24	I25	I31
24	K29	K21
24	B49	Z22
24	B59	J44
24	K29	K80
24	I25	I07
24	J90	R18
24	D69	K92
24	B99	N18
24	E87	I65
24	D64	M47
24	N19	N13
24	I50	I42
24	D69	K59
24	N20	I25
24	B99	K56
24	B20	B35
24	K72	R59
24	E79	I27
24	D69	R16
24	B20	K52
24	K73	N20
24	B99	Z22
24	J18	D18
23	E79	J90
23	B37	K64
23	D69	D55
23	B34	R59
23	B49	K65
23	B59	I63
23	I63	I65
23	J18	B27
23	B49	E11
23	E46	B58
23	I50	I48
23	K76	E79
23	B99	K74
23	I15	N40
23	K29	R93
23	I63	K80
23	I25	G31
23	G31	G93
23	E11	I10
23	E87	I34
23	I15	G31
23	B37	I48
23	D64	A49
23	E79	I49
23	K76	G31
23	B25	J96
23	D64	I05
23	K72	D61
23	B37	E03
23	E87	D68
23	D64	K52
23	B59	N40
23	B20	T92
23	B99	I40
23	B99	J47
23	N19	B27
23	E87	I08
23	N19	J32
23	J18	Z22
23	B99	E03
23	J96	D65
22	E87	A16
22	E46	A16
22	E87	L21
22	K76	J32
22	E79	N28
22	B20	K64
22	D64	K64
22	J90	K80
22	D64	R17
22	N19	R09
22	D70	N28
22	B37	B35
22	J84	I31
22	B49	B45
22	B20	I69
22	N19	A49
22	I63	I25
22	K29	J90
22	E87	I48
22	B37	R68
22	E79	K80
22	K80	I25
22	B37	I34
22	E46	M47
22	B37	M50
22	B34	I63
22	B59	A53
22	B48	D65
22	I63	I10
22	I50	I49
22	E46	I48
22	B99	L08
22	B37	I42
22	N19	I47
22	D70	E78
22	D70	R59
22	K73	R93
22	B34	J96
22	J18	I35
22	B59	K71
22	E46	T92
22	K72	J32
22	B99	G06
22	K72	I07
22	B37	I08
21	B49	L23
21	B37	K83
21	E46	N73
21	D70	N20
21	J90	E11
21	D64	B35
21	B37	B18
21	D64	B18
21	B49	R91
21	J84	R59
21	D69	I31
21	B37	B96
21	E87	B96
21	J84	I25
21	B48	R18
21	N19	A53
21	K72	G93
21	E46	K52
21	D70	I51
21	N19	M10
21	N20	J43
21	B34	A41
21	B20	A49
21	K76	D70
21	I15	I49
21	E46	I05
21	N19	D55
21	B34	G31
21	N20	I63
21	B20	I48
21	K29	D55
21	B48	K59
21	J18	I07
21	I63	E11
21	E87	B22
21	B37	J34
21	E87	J34
21	B99	K52
21	E46	R00
21	B20	I08
21	E78	K59
21	A15	J32
21	B99	T92
21	B25	J32
21	J90	D65
21	N19	U07
20	K29	A15
20	K73	I63
20	B37	L21
20	E79	I31
20	E79	R93
20	E87	K64
20	A15	J15
20	E46	B18
20	J90	R59
20	E46	K81
20	D64	K81
20	D70	K71
20	R57	K92
20	K76	I49
20	B59	I47
20	E46	I34
20	B99	B45
20	E46	K25
20	J18	J47
20	J96	I51
20	K72	I63
20	D64	R68
20	K76	M51
20	B25	I51
20	K72	K65
20	B49	G31
20	K76	I10
20	N19	I05
20	D64	I40
20	N19	N39
20	I50	I35
20	B48	J43
20	N20	J32
20	E87	M50
20	K73	E83
20	J18	R09
20	J32	G93
20	B20	I42
20	K73	J32
20	N19	K71
20	E46	D68
20	B37	K63
20	J18	I47
20	B34	E11
20	B37	J92
20	D64	T92
20	B99	A18
20	K72	I25
20	J18	A18
20	G31	N40
20	B34	N28
20	A15	D55
20	B37	I88
20	B99	I05
20	B34	R09
20	K72	U07
19	J43	G31
19	N28	J32
19	E87	K85
19	D64	N73
19	B48	N28
19	J84	E78
19	B59	I49
19	K76	D18
19	N20	G31
19	J15	J96
19	J18	B18
19	D64	N17
19	B59	R09
19	B48	I50
19	K80	N40
19	E46	B96
19	D70	D55
19	J90	E83
19	B59	B27
19	E46	N42
19	I15	I27
19	I50	I07
19	D69	I63
19	D64	R00
19	E78	K80
19	B20	I34
19	N28	N39
19	B25	R57
19	I63	N40
19	N19	I70
19	M51	M47
19	E46	L21
19	D64	L21
19	E46	K63
19	J18	I70
19	E78	R93
19	J90	I51
19	J43	N40
19	B99	I70
19	B20	M50
19	B48	B27
19	B20	D68
19	D64	K63
19	J43	J32
19	D69	I25
19	K29	J32
19	N20	D55
19	B25	N20
19	B25	R93
19	D65	R16
19	E46	I08
19	B99	I08
19	I27	J44
19	B37	I65
19	D64	I88
19	J15	I51
19	I27	I05
19	B37	G01
19	D64	G01
19	B20	J10
19	B59	U07
19	J18	B22
18	D64	A16
18	B49	J47
18	K73	J43
18	D69	J32
18	J15	K80
18	E87	K83
18	E87	N73
18	J84	K92
18	E46	K26
18	E46	M80
18	B20	M80
18	E87	B00
18	B37	B90
18	B37	I67
18	E78	J15
18	B37	J03
18	A15	N28
18	D69	N20
18	D69	G31
18	K80	G31
18	B37	C76
18	E87	N17
18	E87	I44
18	B34	I31
18	K73	I31
18	D69	R59
18	I31	I07
18	J18	J15
18	B48	K65
18	N19	G93
18	B20	A16
18	B49	J44
18	N20	J15
18	B99	B58
18	D64	K25
18	I15	M10
18	K72	G31
18	K73	K74
18	E46	R68
18	K76	I15
18	K29	E79
18	B37	N17
18	K29	N40
18	J90	I63
18	J90	R93
18	I25	R93
18	E87	B90
18	B99	I35
18	N19	R91
18	D70	J90
18	D70	I31
18	E79	I50
18	E79	I07
18	K29	I49
18	B25	J90
18	J90	I07
18	B20	K63
18	K29	K63
18	B59	G93
18	K72	K92
18	B20	N94
18	J15	I63
18	G31	M51
18	B20	E72
18	B34	E83
18	D69	E83
18	B99	I42
18	I15	N18
18	B34	R18
18	D69	I50
18	B25	K71
18	B25	R59
18	K72	I15
18	B99	G40
18	N19	M81
18	J90	I10
18	B59	R93
18	E79	K59
18	N19	I35
18	B99	M47
18	B37	D68
18	B99	L30
18	K76	R16
18	E46	G01
18	J90	J32
18	E79	J43
18	J18	N39
18	R57	D65
18	B34	D65
18	B34	D61
18	J18	B72
17	A15	A16
17	J84	G31
17	N28	J15
17	B20	N73
17	B37	M80
17	E87	M80
17	B37	B00
17	B20	J98
17	A15	K71
17	G31	E11
17	B49	I07
17	B48	R59
17	K73	J96
17	D64	C85
17	B59	B45
17	R18	K65
17	B37	N42
17	D70	Z22
17	E46	N17
17	B49	B35
17	K29	I63
17	K76	K82
17	B25	D55
17	B25	D61
17	E79	I51
17	K72	N39
17	N20	M10
17	N28	R93
17	K29	K31
17	E87	N94
17	K76	I50
17	I31	I51
17	D64	M50
17	J18	M47
17	J18	R68
17	I25	N40
17	I51	K59
17	E87	K81
17	G31	I70
17	J18	G06
17	B20	K25
17	J90	R16
17	E87	K63
17	D64	J34
17	I25	M81
17	E87	D50
17	E87	A09
17	E46	A09
17	B99	N42
17	B49	N39
17	B99	K25
17	J90	I49
17	B20	J34
17	D64	D56
17	K76	I27
17	E87	I88
17	B99	I88
17	J18	G40
17	N19	B45
17	I25	I10
17	A15	B25
17	J18	B02
17	B37	J10
17	B34	U07
17	J18	G01
16	B59	L23
16	A41	E83
16	B37	N73
16	B37	K85
16	E46	K85
16	D64	K83
16	J84	E79
16	J90	E78
16	B49	K21
16	K80	E11
16	K29	K26
16	E87	B44
16	J84	J15
16	K73	I25
16	E46	J98
16	B59	E03
16	B20	J03
16	J90	G31
16	B49	R09
16	N19	R17
16	K73	A53
16	B49	L27
16	B37	I44
16	B20	I44
16	K80	I31
16	K80	R59
16	E46	I69
16	D64	I69
16	E87	R33
16	E87	A19
16	D64	A19
16	E79	I63
16	J18	D56
16	I50	R57
16	D69	B27
16	E87	N42
16	B20	N42
16	K76	E11
16	I15	I31
16	K29	M51
16	K72	D55
16	J43	A41
16	K72	A17
16	G93	B58
16	I25	I48
16	B20	B44
16	B37	J42
16	E79	J96
16	K76	D55
16	K80	R93
16	K80	R16
16	A15	I63
16	I15	K59
16	K29	G31
16	K72	K74
16	K65	K74
16	B99	K82
16	I15	G93
16	K29	R59
16	I50	I51
16	I50	I05
16	I25	I35
16	B25	E83
16	E46	H70
16	K76	I31
16	A41	D65
16	B99	A17
16	E78	G31
16	D64	B96
16	B99	I48
16	B34	G93
16	K76	R59
16	E87	D86
16	K73	D55
16	B48	I47
16	D70	K59
16	B25	J43
16	B37	D50
16	B99	B02
16	B25	R18
16	B59	R16
16	N19	I10
16	K73	D65
16	D64	I08
16	B20	D56
16	N19	K65
16	J18	N13
16	B34	I27
16	J18	K82
16	B37	B22
16	B20	I65
16	R16	D61
16	E79	D65
16	I27	D65
16	K72	B27
15	E87	C76
15	J15	J32
15	E46	K83
15	B48	K82
15	A15	E11
15	B37	K26
15	A15	I31
15	E87	J03
15	A15	A41
15	A15	G31
15	B59	J47
15	K73	N28
15	J18	E04
15	A41	K92
15	K80	D55
15	J84	A53
15	D64	I44
15	J43	I15
15	J15	I15
15	J84	G93
15	J84	I51
15	E78	R59
15	E87	I32
15	K29	I15
15	E79	A17
15	E87	J98
15	B20	D73
15	J18	N18
15	R57	R68
15	B37	A16
15	B48	R93
15	N20	M51
15	K76	R18
15	B37	K81
15	B49	N40
15	J84	K59
15	E78	I25
15	N20	I31
15	N20	I27
15	N20	R93
15	N19	I42
15	A15	N40
15	E79	N40
15	J43	E83
15	N20	D18
15	N28	J47
15	D64	N42
15	E46	C76
15	E79	B25
15	B59	R18
15	K72	L23
15	J15	J43
15	N19	L08
15	J18	I34
15	B59	D61
15	N20	N18
15	N20	R18
15	I49	I27
15	B37	D86
15	B37	N94
15	D64	D68
15	B34	K74
15	K76	K71
15	K29	I50
15	B25	I63
15	E11	E14
15	E46	J92
15	B59	M81
15	B37	K31
15	K59	R16
15	B99	I10
15	D69	R93
15	K73	R16
15	E78	I49
15	B99	R00
15	B99	L27
15	E87	H66
15	B99	N94
15	E46	I88
15	N18	M10
15	B20	G01
15	E78	I51
15	D69	I27
15	B34	R16
15	I50	D65
15	D65	R18
15	K76	D65
15	E78	D65
15	B25	D65
15	E87	J10
15	K72	R17
15	I51	D65
15	B25	U07
15	J18	U07
15	J18	R74
14	A15	J47
14	N28	M47
14	E87	A31
14	D64	K85
14	B49	K64
14	E87	K22
14	D64	M80
14	J84	E11
14	B37	B44
14	E46	B44
14	K73	I15
14	K73	I50
14	B49	D18
14	A15	I15
14	A15	R57
14	N20	A41
14	B59	K21
14	A41	I40
14	A15	I49
14	J18	L27
14	E46	I44
14	E87	A52
14	K76	J96
14	I25	I70
14	J84	I47
14	N28	I51
14	J43	I51
14	E78	G93
14	E87	K26
14	I63	J47
14	K73	I49
14	K72	A53
14	B48	A53
14	E79	A18
14	B99	I69
14	D70	J43
14	D70	A18
14	N28	M51
14	B20	K81
14	E46	D50
14	N19	R00
14	N19	B35
14	E87	D73
14	K76	D61
14	N20	N39
14	I51	I07
14	B34	I49
14	B37	M79
14	N28	E04
14	E79	E11
14	E87	H70
14	E87	H25
14	I15	J32
14	N28	J96
14	B25	I31
14	M47	M50
14	B37	E72
14	E87	E72
14	B59	K92
14	A41	I31
14	D64	I34
14	B20	R33
14	K72	I49
14	N20	I49
14	I31	R18
14	B25	I47
14	N28	D18
14	B34	K92
14	D70	B27
14	B34	I50
14	J18	K56
14	B25	G93
14	J43	J42
14	D70	J32
14	A15	A53
14	N19	T92
14	B59	I40
14	J43	K59
14	D64	A09
14	B49	L30
14	E87	I80
14	D64	I80
14	M51	M79
14	E46	I67
14	B99	J98
14	B99	N73
14	N28	R59
14	B99	B23
14	B99	M10
14	E87	B97
14	E78	J32
14	B20	D50
14	B20	L21
14	B99	E72
14	J90	I05
14	B20	I67
14	E87	C46
14	E46	C46
14	D70	D65
14	E46	J10
14	N40	I27
14	J18	I65
13	N19	L23
13	E87	B66
13	E46	B66
13	B20	B66
13	A15	R59
13	A15	M10
13	K29	K64
13	B37	K22
13	D64	B44
13	B37	J98
13	K29	D18
13	D64	J03
13	A15	D69
13	N20	E11
13	N28	E11
13	B59	L30
13	B59	L27
13	J18	K21
13	N20	J47
13	K73	A41
13	K73	R57
13	A15	L27
13	E46	R33
13	D64	R33
13	I63	M51
13	I63	I70
13	J84	D55
13	B37	Z53
13	E87	Z53
13	E87	D37
13	E46	Z53
13	B20	Z53
13	J96	K92
13	K73	I51
13	J84	I49
13	K73	B02
13	D55	I51
13	A41	I51
13	N19	A17
13	E87	R04
13	D64	K26
13	A15	I25
13	A15	I07
13	I15	I07
13	D70	R57
13	B37	D73
13	B48	A18
13	D69	A53
13	I15	A49
13	J43	M51
13	J90	D18
13	D69	K65
13	J84	R93
13	J43	R93
13	B25	K80
13	B20	B90
13	D64	I65
13	D69	I15
13	B37	G45
13	N40	N39
13	N19	I34
13	K76	K59
13	A41	K59
13	I15	I70
13	N28	M10
13	I15	I51
13	I25	I51
13	I51	K92
13	D64	C76
13	D70	I63
13	B49	K56
13	B20	K31
13	E46	H25
13	D64	N94
13	J96	I31
13	E78	M51
13	E46	M50
13	B59	G06
13	K72	E11
13	J15	E11
13	J15	G31
13	E46	E72
13	N40	M10
13	J15	R59
13	A15	E78
13	E46	D86
13	J32	R59
13	J18	K25
13	D69	K71
13	K80	R18
13	B20	H66
13	E46	J34
13	D70	I25
13	E78	B27
13	J15	R09
13	J18	M81
13	E87	J92
13	D64	J92
13	B49	M81
13	B25	R16
13	D69	R18
13	K72	D18
13	B20	I40
13	B37	A09
13	E46	I80
13	G31	I31
13	J96	J44
13	J90	K59
13	G31	M81
13	I31	R16
13	K76	E83
13	E46	K12
13	I25	D65
13	N19	Z22
13	B34	M81
13	B59	B23
13	J15	R93
13	J43	J47
13	E78	J43
13	K76	I07
13	K76	E04
13	B59	I07
13	B37	A52
13	I25	I05
13	E87	I67
13	B59	D18
13	E87	E14
13	D64	C46
13	D65	K74
13	B34	B45
13	I51	D61
13	I51	R59
13	J18	D68
13	E87	B72
13	E87	R74
12	E87	C34
12	K73	A18
12	E46	A31
12	A41	K71
12	K80	J32
12	B37	B66
12	E87	J06
12	B49	K26
12	E46	B00
12	B59	M51
12	B49	E03
12	B59	I69
12	D69	E11
12	J90	R57
12	N28	A41
12	K80	A41
12	N19	J47
12	K76	A41
12	N20	K65
12	E87	D89
12	J43	D55
12	B34	I07
12	J15	A41
12	B48	B45
12	K76	N39
12	B49	N13
12	B37	A19
12	B59	I70
12	E46	I65
12	I65	I66
12	D70	R18
12	K73	G93
12	J96	G93
12	K73	K92
12	D70	I47
12	N28	D55
12	E78	J96
12	K73	K65
12	I25	M10
12	E78	I10
12	K29	A18
12	K80	E83
12	J96	E83
12	E87	J42
12	E46	D73
12	D64	D73
12	K74	D73
12	E79	A53
12	N28	M81
12	J43	M81
12	K29	G93
12	E79	D18
12	J84	B35
12	D69	K74
12	E46	R79
12	E46	B90
12	D64	B90
12	B99	I34
12	G31	M47
12	N28	I10
12	E11	N40
12	E46	I42
12	N20	I50
12	I63	K59
12	B49	K82
12	K29	M47
12	B20	H70
12	B99	K64
12	B99	K63
12	E46	N94
12	B20	H25
12	I25	J32
12	A41	I47
12	B59	M47
12	D64	E72
12	E78	I31
12	N28	I07
12	D70	E83
12	E79	D55
12	I50	N18
12	K72	G06
12	B59	I10
12	B99	K81
12	E79	I47
12	I27	I42
12	E79	R59
12	E46	B22
12	B25	N28
12	B25	G31
12	E87	D52
12	D69	I47
12	I50	E11
12	K72	I47
12	J90	I47
12	K29	M81
12	B49	I40
12	B48	I40
12	E87	D63
12	B49	B58
12	B34	K71
12	K29	R18
12	B34	A53
12	I50	I10
12	B99	J92
12	K29	N39
12	E79	A41
12	I25	N18
12	B37	J85
12	J32	M51
12	N28	R18
12	J43	D65
12	B99	D56
12	J15	A18
12	B34	B58
12	B49	K52
12	J15	I25
12	I10	I65
12	R16	R18
12	J18	L08
12	B59	Z22
12	B20	G00
12	J18	I80
12	I63	A17
12	N19	J44
12	B25	G06
12	B25	K92
12	B99	B90
12	N28	A49
12	J18	M10
12	R93	I07
12	K73	R18
12	J90	D55
12	E78	M81
12	K59	D65
12	D64	H66
12	D69	R17
12	D55	D65
12	D69	U07
12	K59	U07
12	A15	B22
11	B20	C76
11	I63	M47
11	B49	L21
11	B37	A31
11	B20	K83
11	B20	K85
11	J90	K92
11	E79	R57
11	E46	C96
11	K72	L27
11	B49	R17
11	D70	A53
11	B59	E04
11	E87	K70
11	K76	J47
11	I49	I47
11	B49	B18
11	B48	R91
11	D69	I07
11	E79	L27
11	E46	N04
11	J18	I69
11	B37	R33
11	J84	R18
[truncated: 7,765 more rows]
