# Supplementary material for: Association rule mining and network analysis of the evolving comorbidity patterns in HIV inpatients in Baise, China
Source: Front Public Health. 2026 Mar 6;14:1717479. doi: 10.3389/fpubh.2026.1717479 (PMC13002846; doi:10.3389/fpubh.2026.1717479)
Supplement: Supplementary file 5 [file Table_5.xlsx]

## Sheet: 2019 -2020
Weight value	Node 1	Node 2
553	B37	E46
520	B20	B37
514	B37	E87
507	E46	E87
491	D64	E46
482	B37	D64
445	B20	E46
431	D64	E87
429	B20	E87
399	B37	B99
397	B20	D64
329	B20	B99
318	B99	E46
295	B99	E87
275	B99	D64
232	B49	E46
230	B37	B49
222	B37	J84
220	E46	J84
219	B49	E87
219	B37	B59
212	B49	D64
201	B59	E46
200	B20	B49
198	E87	J84
187	D64	J84
174	B59	E87
155	B59	D64
150	B20	B59
147	B20	J84
143	B37	B48
138	B48	E46
134	B37	K29
134	B48	E87
130	B48	D64
116	B49	J84
116	B49	B99
112	B59	B99
108	E46	K29
108	E46	N19
106	D64	D70
106	D70	E46
104	B37	N19
99	B37	K73
99	D64	N19
99	E87	N19
98	B20	B48
97	B37	K72
96	D64	K29
96	E46	K72
95	E87	K29
95	E46	J15
95	E87	K72
94	D70	E87
94	E87	K73
92	E46	K73
92	B37	J15
91	D64	D69
91	D69	E46
90	B20	N19
90	B37	D69
90	B37	D70
89	B20	K29
89	B59	J84
88	B49	B59
87	E83	E87
87	B37	J18
87	B20	J15
84	E87	J15
83	E46	E83
83	B34	B37
82	B20	K73
79	B20	D70
79	B48	B99
77	B37	K76
77	D69	E87
76	E46	J18
75	B37	E83
75	B48	J84
75	D64	J15
75	B48	B49
75	D64	J18
74	E46	J90
73	D64	E83
73	D64	K73
73	B34	E46
73	B20	K72
71	B20	J18
71	E46	K76
71	D64	K72
71	B20	B34
70	E87	J18
69	B99	K72
68	B99	K29
67	B37	J90
67	B34	D64
67	B34	E87
67	B99	J84
66	B20	K76
66	B25	B37
65	A41	E87
64	A41	E46
63	B49	K29
62	B25	E46
61	B37	N20
61	A41	B37
61	B20	D69
61	E87	J90
61	D64	K76
60	B20	J90
60	B99	N19
58	D64	J90
58	B99	J15
57	B37	K71
57	J84	K29
57	B34	B99
56	E87	K76
56	B25	D64
56	B25	E87
55	B37	N28
55	B20	E79
55	E46	E79
55	E46	N20
54	B20	E83
54	B37	I63
54	B37	K80
54	E46	J96
53	E83	J84
53	B99	J18
53	B37	J96
53	B99	D70
52	B37	E79
52	B99	D69
51	B49	D70
51	E87	N28
51	E87	N20
50	A15	E46
50	D69	J84
50	A41	D64
48	A41	B20
48	E46	K80
48	E46	N28
48	D64	E79
48	B49	N19
47	B20	I63
47	B20	N28
47	E87	K71
47	D64	N20
47	D64	K80
47	E46	I31
47	B37	I50
46	A15	E87
46	B20	K80
46	J84	N19
46	B20	N20
46	B59	J96
46	E87	J96
46	B37	I15
46	B99	J90
45	B49	E83
45	E46	K71
45	B49	D69
45	B37	G93
45	B20	B25
45	B99	K73
44	B37	J43
44	E79	E87
44	E87	I50
44	B25	B99
43	A15	D64
43	E87	I63
43	B48	B59
43	J84	K72
43	E87	I15
43	B37	I25
42	E46	R57
42	B20	I15
42	D64	K71
42	B37	I31
41	B20	I50
41	B59	J18
41	E87	I31
40	E46	I63
40	E46	J43
40	D64	N28
40	D70	J84
40	E87	G93
40	E46	I50
40	B99	I50
39	J84	K73
39	B99	K76
38	D64	J43
38	E87	K80
38	J84	J90
38	B48	D70
38	B59	K29
38	B99	N20
37	E87	J43
37	B20	K71
37	B37	E78
37	B34	B49
37	E46	I15
37	B99	I63
36	B20	J43
36	J84	K76
36	B20	I31
36	B48	D69
36	E46	I25
36	D64	I25
36	B25	B59
36	B99	I25

## Sheet: 2021 - 2022
Weight value	Node 1	Node 2
713	B20	B37
671	B20	E87
629	B37	E87
590	E46	E87
526	B20	E46
521	D64	E87
515	B20	B99
511	B37	E46
502	B20	D64
483	D64	E46
474	B37	D64
470	B37	B99
465	B99	E87
391	B99	E46
344	B99	D64
315	B49	E87
306	B20	B49
281	B49	E46
277	B37	B49
268	B49	D64
256	E87	N19
252	B37	N19
250	B20	N19
215	E46	N19
212	E87	K72
205	D64	N19
198	E87	J18
196	B20	B34
194	B20	J18
190	B20	K72
188	B37	J18
184	B49	B99
184	E46	K72
173	B37	K72
169	B34	E87
169	B20	B59
168	E46	J18
167	B59	E46
165	B34	B37
163	B37	B59
163	B59	E87
163	D64	K72
153	B99	N19
148	B25	E87
139	B25	E46
139	D64	J18
138	B34	E46
137	B99	K72
136	B49	N19
134	B34	D64
132	B59	D64
132	B20	B25
125	B25	B37
121	B59	B99
119	B20	E79
118	D69	E87
117	B48	E87
117	B20	B48
116	B37	B48
111	B25	D64
111	E79	E87
108	B48	E46
106	B34	B99
106	D64	D69
105	D70	E87
104	B20	D69
103	D69	E46
102	B37	E79
102	B37	D69
102	E78	E87
101	D64	D70
101	D70	E46
99	B49	K72
99	B37	K29
99	B49	J18
98	B20	E78
98	B20	D70
97	E87	J90
97	B48	D64
97	B37	E78
97	E46	E79
95	K72	N19
94	D65	E87
93	D64	E79
93	B37	D70
92	E87	I51
91	B20	J90
91	J18	N19
90	B20	K29
88	B25	B99
88	E46	J90
88	E87	K29
87	B20	I15
87	E87	K76
87	B48	B99
85	B37	J90
85	E87	I15
84	B49	B59
83	B59	N19
83	E87	K59
83	B20	D65
82	B25	B49
82	D65	E46
80	B34	B49
79	B20	K76
79	E87	K73
79	B20	K73
79	B37	D65
78	B37	K76
78	E87	J43
78	B49	D69
77	B99	J90
77	D64	J90
77	B20	I51
76	B99	E79
76	B37	K73
75	E46	K29
75	D64	D65
75	E46	I51
74	B20	J43
74	D64	K29
73	B99	D69
72	B37	I15
72	E46	E78
71	E87	J15
70	B99	J18
69	E46	K59
68	B37	J43
68	B99	D65
67	B20	I25
67	E46	K76
67	B20	K59
67	J18	K72
67	B37	I51
66	B99	K29
66	E87	N28
66	B20	N20
66	B49	D70
66	B48	B49
66	E79	N19
65	B48	N19
65	B34	N19
64	E87	R93
64	E87	N20
64	B37	K59
63	B37	I25
63	B20	R93
63	B37	J15
63	E46	J15
63	B99	E78
63	B34	J18
63	E87	K80
62	E87	I25
62	E46	K73
62	D64	E78
62	E87	J96
62	D69	N19
62	B20	J15
62	E87	R59
61	B20	N28
61	B37	N28
61	B37	I63
61	B99	D70
61	D64	I51
60	A41	E87
60	E46	J96
60	B20	I63
60	B20	R59
59	B99	J43
59	B25	B34
59	B37	N20
59	E87	R16
58	B59	K72
58	D64	K76
58	B20	J32
57	E46	J43
57	A41	E46
56	E87	R57
55	B99	K76
55	E87	J32
55	B20	J96
55	D64	I15
55	B20	I27
55	D64	K59
54	B25	B59
54	B99	I15
54	D64	J15
54	E46	I15
54	E87	R18
54	E46	R59
54	B20	U07
53	B37	R93
53	B20	K80
53	D61	E87
53	E87	U07
52	B48	K72
52	E46	R57
52	E46	N20
52	B20	I31
52	E87	I63
52	E46	K80
51	E46	R93
51	D64	N20
50	E46	N28
50	B49	K29
50	A41	B37
50	A41	D64
50	B27	E87
50	B37	I31
50	E46	R16
50	E87	I27
50	B37	R59
50	B27	B37
50	B37	U07
49	B99	I25
49	D64	K73
49	D64	N28
49	B25	N19
49	E46	I25
49	B59	J18
49	E87	I31
49	E46	I31
49	B37	D61
49	B20	B27
48	E46	J32
48	D64	I25
48	D64	I31
48	B20	R18
48	D64	K80
48	E46	R18
48	I51	J18
47	D64	R93
47	B37	J96
47	D64	J96
47	B25	J18
47	A41	B20
47	B37	I27
47	D61	E46
46	B20	I50
46	D55	E87
46	B20	R57
46	B20	R16
46	D64	R18
46	E46	I27
46	B20	D61
46	B27	B99
45	E87	I50
45	E83	E87
45	B99	K73
45	B49	E78
45	B99	N20
45	B99	I31
45	D69	K72
45	B37	R16
45	B99	I27
45	B37	K80
44	B99	R93
44	B99	N28
44	D64	R57
44	B20	I49
44	B49	K59
44	D64	R16
44	B37	R18
44	E87	I07
44	D64	I27
44	B99	I51
43	B37	J32
43	B27	E46
43	B20	E11
43	D65	N19
43	E46	U07
42	B37	D55
42	D64	J43
42	D64	R59
42	I51	K72
42	B49	I51
41	B25	K72
41	B37	E83
41	A41	B99
41	B37	I49
41	B49	J90
41	B99	K59
41	D65	K72
41	E11	E87
41	E87	G31
41	B20	I07
41	D64	U07
40	B34	B59
40	B99	I49
40	E87	I49
40	E46	I63
40	B20	G31
39	B37	I50
39	B99	J32
39	D64	J32
39	B49	E79
39	B37	R57
39	B49	D65
39	B37	E11
38	I15	N19
38	B27	D64
38	B20	J44
38	B99	R18
38	B37	G31
38	J90	N19
37	B20	E83
37	B59	J96
37	E46	E83
37	D64	I63
37	A15	E46
37	A15	E87
37	D64	I49
37	B49	K73
37	B99	R16
37	E87	N40
37	B49	D61
36	B99	I50
36	D69	J18
36	B99	I63
36	E46	I50
36	B99	K80
36	B99	J15
36	I51	N19

## Sheet: 2023 -2024
Weight value	Node 1	Node 2
323	E87	J18
271	B37	J18
270	B37	E87
245	E46	E87
235	D64	E87
211	E46	J18
208	D64	J18
183	B37	E46
175	D64	E46
174	B37	D64
147	A15	E87
121	B48	E87
116	A15	J18
113	B48	J18
106	B37	B48
104	A15	E46
101	A15	B37
99	A15	D64
97	B48	E46
95	B59	E87
89	B59	J18
87	B37	B59
85	B20	B37
85	B20	E87
85	B48	D64
73	B59	E46
69	B59	D64
68	J18	K76
66	E87	K76
62	B20	E46
56	J18	N19
55	B37	K76
55	E87	N19
52	J18	K29
51	E87	K72
50	B20	D64
50	D64	K76
50	A15	B48
49	E87	K73
48	E87	K29
47	I63	J18
45	D55	J18
44	B49	E87
44	D55	E87
42	B20	J18
42	G31	J18
42	J18	N20
42	B37	K29
42	B49	J18
42	E46	K76
41	B20	B99
41	E87	N20
41	D55	D64
40	B99	E87
40	J18	J90
39	J18	K72
39	J18	N28
38	B37	B99
38	B37	K72
38	B37	N20
38	J18	J32
37	E78	J18
37	B49	E46
37	B48	B59
36	B99	J18
36	E87	N28
